# Supplementary material for: Extraction of Mycosporine-like Amino Acids and Proteins from the Agarophyte Gelidium corneum Using Pulsed Power Techniques
Source: Foods. 2023 Mar 30;12(7):1473. doi: 10.3390/foods12071473 (PMC10094572; doi:10.3390/foods12071473)
Supplement: Supplementary file 1 [file foods-12-01473-s001.zip]

Archive with 1 entries (1 files):
- foods-2305700-supplementary.pdf
